# Supplementary material for: Interpretable and reproducible machine learning model for coronary calcification and segment-level stenoses stratification on computed tomography angiography
Source: BMC Med. 2025 Nov 26;23:657. doi: 10.1186/s12916-025-04478-0 (PMC12659364; doi:10.1186/s12916-025-04478-0)
Supplement: Supplementary file 2 — Supplementary Material 2. The list of stable features. [file 12916_2025_4478_MOESM2_ESM.csv]

Feature
exponential_firstorder_RootMeanSquared
exponential_glcm_Id
exponential_glcm_Idmn
exponential_glcm_Idn
exponential_gldm_DependenceEntropy
exponential_gldm_DependenceNonUniformityNormalized
exponential_glrlm_RunLengthNonUniformityNormalized
exponential_glrlm_RunPercentage
exponential_glrlm_ShortRunEmphasis
gradient_firstorder_90Percentile
gradient_firstorder_Entropy
gradient_firstorder_Maximum
gradient_firstorder_Mean
gradient_firstorder_MeanAbsoluteDeviation
gradient_firstorder_Median
gradient_firstorder_Range
gradient_firstorder_RootMeanSquared
gradient_firstorder_Uniformity
gradient_glcm_DifferenceAverage
gradient_glcm_DifferenceEntropy
gradient_glcm_Id
gradient_glcm_Idm
gradient_glcm_Idmn
gradient_glcm_Idn
gradient_glcm_Imc2
gradient_glcm_InverseVariance
gradient_glcm_JointAverage
gradient_glcm_JointEntropy
gradient_glcm_SumEntropy
gradient_gldm_DependenceEntropy
gradient_gldm_DependenceNonUniformityNormalized
gradient_glrlm_GrayLevelNonUniformityNormalized
gradient_glrlm_LongRunEmphasis
gradient_glrlm_RunEntropy
gradient_glrlm_RunLengthNonUniformityNormalized
gradient_glrlm_RunPercentage
gradient_glrlm_ShortRunEmphasis
gradient_glszm_GrayLevelNonUniformityNormalized
gradient_glszm_SizeZoneNonUniformityNormalized
gradient_glszm_SmallAreaEmphasis
gradient_glszm_ZoneEntropy
lbp-3D-k_firstorder_10Percentile
lbp-3D-k_firstorder_90Percentile
lbp-3D-k_firstorder_Mean
lbp-3D-k_firstorder_Median
lbp-3D-k_firstorder_Minimum
lbp-3D-k_firstorder_RootMeanSquared
lbp-3D-k_firstorder_Uniformity
lbp-3D-k_glcm_Autocorrelation
lbp-3D-k_glcm_Id
lbp-3D-k_glcm_Idm
lbp-3D-k_glcm_Idmn
lbp-3D-k_glcm_Idn
lbp-3D-k_glcm_JointAverage
lbp-3D-k_glcm_JointEnergy
lbp-3D-k_glcm_MaximumProbability
lbp-3D-k_gldm_DependenceEntropy
lbp-3D-k_gldm_DependenceNonUniformityNormalized
lbp-3D-k_gldm_HighGrayLevelEmphasis
lbp-3D-k_gldm_LowGrayLevelEmphasis
lbp-3D-k_gldm_SmallDependenceLowGrayLevelEmphasis
lbp-3D-k_glrlm_GrayLevelNonUniformityNormalized
lbp-3D-k_glrlm_HighGrayLevelRunEmphasis
lbp-3D-k_glrlm_LowGrayLevelRunEmphasis
lbp-3D-k_glrlm_RunEntropy
lbp-3D-k_glrlm_RunLengthNonUniformityNormalized
lbp-3D-k_glrlm_RunPercentage
lbp-3D-k_glrlm_ShortRunEmphasis
lbp-3D-k_glrlm_ShortRunHighGrayLevelEmphasis
lbp-3D-k_glrlm_ShortRunLowGrayLevelEmphasis
lbp-3D-m1_firstorder_90Percentile
lbp-3D-m1_firstorder_Entropy
lbp-3D-m1_firstorder_Maximum
lbp-3D-m1_firstorder_Mean
lbp-3D-m1_firstorder_Median
lbp-3D-m1_firstorder_Range
lbp-3D-m1_firstorder_RootMeanSquared
lbp-3D-m1_firstorder_Uniformity
lbp-3D-m1_glcm_Autocorrelation
lbp-3D-m1_glcm_Correlation
lbp-3D-m1_glcm_DifferenceEntropy
lbp-3D-m1_glcm_Id
lbp-3D-m1_glcm_Idm
lbp-3D-m1_glcm_Idmn
lbp-3D-m1_glcm_Idn
lbp-3D-m1_glcm_JointAverage
lbp-3D-m1_glcm_JointEnergy
lbp-3D-m1_glcm_JointEntropy
lbp-3D-m1_glcm_MaximumProbability
lbp-3D-m1_glcm_SumEntropy
lbp-3D-m1_gldm_DependenceEntropy
lbp-3D-m1_gldm_DependenceNonUniformityNormalized
lbp-3D-m1_gldm_HighGrayLevelEmphasis
lbp-3D-m1_gldm_LowGrayLevelEmphasis
lbp-3D-m1_gldm_SmallDependenceEmphasis
lbp-3D-m1_gldm_SmallDependenceHighGrayLevelEmphasis
lbp-3D-m1_gldm_SmallDependenceLowGrayLevelEmphasis
lbp-3D-m1_glrlm_GrayLevelNonUniformityNormalized
lbp-3D-m1_glrlm_HighGrayLevelRunEmphasis
lbp-3D-m1_glrlm_LowGrayLevelRunEmphasis
lbp-3D-m1_glrlm_RunEntropy
lbp-3D-m1_glrlm_RunLengthNonUniformityNormalized
lbp-3D-m1_glrlm_RunPercentage
lbp-3D-m1_glrlm_ShortRunEmphasis
lbp-3D-m1_glrlm_ShortRunHighGrayLevelEmphasis
lbp-3D-m1_glrlm_ShortRunLowGrayLevelEmphasis
lbp-3D-m1_glszm_GrayLevelNonUniformityNormalized
lbp-3D-m1_glszm_HighGrayLevelZoneEmphasis
lbp-3D-m1_glszm_LowGrayLevelZoneEmphasis
lbp-3D-m1_ngtdm_Coarseness
lbp-3D-m2_firstorder_90Percentile
lbp-3D-m2_firstorder_Entropy
lbp-3D-m2_firstorder_InterquartileRange
lbp-3D-m2_firstorder_Kurtosis
lbp-3D-m2_firstorder_Maximum
lbp-3D-m2_firstorder_Mean
lbp-3D-m2_firstorder_MeanAbsoluteDeviation
lbp-3D-m2_firstorder_Median
lbp-3D-m2_firstorder_Range
lbp-3D-m2_firstorder_RobustMeanAbsoluteDeviation
lbp-3D-m2_firstorder_RootMeanSquared
lbp-3D-m2_firstorder_Uniformity
lbp-3D-m2_glcm_Autocorrelation
lbp-3D-m2_glcm_Correlation
lbp-3D-m2_glcm_DifferenceEntropy
lbp-3D-m2_glcm_Id
lbp-3D-m2_glcm_Idm
lbp-3D-m2_glcm_Idmn
lbp-3D-m2_glcm_Idn
lbp-3D-m2_glcm_JointAverage
lbp-3D-m2_glcm_JointEnergy
lbp-3D-m2_glcm_JointEntropy
lbp-3D-m2_glcm_MaximumProbability
lbp-3D-m2_glcm_SumEntropy
lbp-3D-m2_gldm_DependenceEntropy
lbp-3D-m2_gldm_DependenceNonUniformityNormalized
lbp-3D-m2_gldm_HighGrayLevelEmphasis
lbp-3D-m2_gldm_LowGrayLevelEmphasis
lbp-3D-m2_gldm_SmallDependenceEmphasis
lbp-3D-m2_gldm_SmallDependenceHighGrayLevelEmphasis
lbp-3D-m2_gldm_SmallDependenceLowGrayLevelEmphasis
lbp-3D-m2_glrlm_GrayLevelNonUniformityNormalized
lbp-3D-m2_glrlm_HighGrayLevelRunEmphasis
lbp-3D-m2_glrlm_LowGrayLevelRunEmphasis
lbp-3D-m2_glrlm_RunEntropy
lbp-3D-m2_glrlm_RunLengthNonUniformityNormalized
lbp-3D-m2_glrlm_RunPercentage
lbp-3D-m2_glrlm_ShortRunEmphasis
lbp-3D-m2_glrlm_ShortRunHighGrayLevelEmphasis
lbp-3D-m2_glrlm_ShortRunLowGrayLevelEmphasis
lbp-3D-m2_glszm_GrayLevelNonUniformityNormalized
lbp-3D-m2_glszm_HighGrayLevelZoneEmphasis
lbp-3D-m2_glszm_LowGrayLevelZoneEmphasis
lbp-3D-m2_ngtdm_Coarseness
log-sigma-1-0-mm-3D_firstorder_10Percentile
log-sigma-1-0-mm-3D_firstorder_Entropy
log-sigma-1-0-mm-3D_firstorder_InterquartileRange
log-sigma-1-0-mm-3D_firstorder_Mean
log-sigma-1-0-mm-3D_firstorder_MeanAbsoluteDeviation
log-sigma-1-0-mm-3D_firstorder_Median
log-sigma-1-0-mm-3D_firstorder_Minimum
log-sigma-1-0-mm-3D_firstorder_Range
log-sigma-1-0-mm-3D_firstorder_RobustMeanAbsoluteDeviation
log-sigma-1-0-mm-3D_firstorder_RootMeanSquared
log-sigma-1-0-mm-3D_firstorder_Uniformity
log-sigma-1-0-mm-3D_glcm_DifferenceAverage
log-sigma-1-0-mm-3D_glcm_DifferenceEntropy
log-sigma-1-0-mm-3D_glcm_Id
log-sigma-1-0-mm-3D_glcm_Idm
log-sigma-1-0-mm-3D_glcm_Idmn
log-sigma-1-0-mm-3D_glcm_Idn
log-sigma-1-0-mm-3D_glcm_Imc2
log-sigma-1-0-mm-3D_glcm_InverseVariance
log-sigma-1-0-mm-3D_glcm_JointAverage
log-sigma-1-0-mm-3D_glcm_JointEntropy
log-sigma-1-0-mm-3D_glcm_SumEntropy
log-sigma-1-0-mm-3D_gldm_DependenceEntropy
log-sigma-1-0-mm-3D_gldm_DependenceNonUniformityNormalized
log-sigma-1-0-mm-3D_glrlm_GrayLevelNonUniformityNormalized
log-sigma-1-0-mm-3D_glrlm_LongRunEmphasis
log-sigma-1-0-mm-3D_glrlm_RunEntropy
log-sigma-1-0-mm-3D_glrlm_RunLengthNonUniformityNormalized
log-sigma-1-0-mm-3D_glrlm_RunPercentage
log-sigma-1-0-mm-3D_glrlm_ShortRunEmphasis
log-sigma-1-0-mm-3D_glszm_GrayLevelNonUniformityNormalized
log-sigma-1-0-mm-3D_glszm_SizeZoneNonUniformityNormalized
log-sigma-1-0-mm-3D_glszm_SmallAreaEmphasis
log-sigma-1-0-mm-3D_glszm_ZoneEntropy
log-sigma-2-0-mm-3D_firstorder_Entropy
log-sigma-2-0-mm-3D_firstorder_RootMeanSquared
log-sigma-2-0-mm-3D_firstorder_Uniformity
log-sigma-2-0-mm-3D_glcm_DifferenceAverage
log-sigma-2-0-mm-3D_glcm_DifferenceEntropy
log-sigma-2-0-mm-3D_glcm_Id
log-sigma-2-0-mm-3D_glcm_Idm
log-sigma-2-0-mm-3D_glcm_Idmn
log-sigma-2-0-mm-3D_glcm_Idn
log-sigma-2-0-mm-3D_glcm_Imc2
log-sigma-2-0-mm-3D_glcm_InverseVariance
log-sigma-2-0-mm-3D_glcm_JointEntropy
log-sigma-2-0-mm-3D_glcm_SumEntropy
log-sigma-2-0-mm-3D_gldm_DependenceEntropy
log-sigma-2-0-mm-3D_gldm_DependenceNonUniformityNormalized
log-sigma-2-0-mm-3D_glrlm_GrayLevelNonUniformityNormalized
log-sigma-2-0-mm-3D_glrlm_LongRunEmphasis
log-sigma-2-0-mm-3D_glrlm_RunEntropy
log-sigma-2-0-mm-3D_glrlm_RunLengthNonUniformityNormalized
log-sigma-2-0-mm-3D_glrlm_RunPercentage
log-sigma-2-0-mm-3D_glrlm_ShortRunEmphasis
log-sigma-2-0-mm-3D_glszm_GrayLevelNonUniformityNormalized
log-sigma-2-0-mm-3D_glszm_SizeZoneNonUniformityNormalized
log-sigma-2-0-mm-3D_glszm_SmallAreaEmphasis
log-sigma-2-0-mm-3D_glszm_ZoneEntropy
log-sigma-3-0-mm-3D_firstorder_Entropy
log-sigma-3-0-mm-3D_firstorder_RootMeanSquared
log-sigma-3-0-mm-3D_glcm_Correlation
log-sigma-3-0-mm-3D_glcm_DifferenceEntropy
log-sigma-3-0-mm-3D_glcm_Id
log-sigma-3-0-mm-3D_glcm_Idm
log-sigma-3-0-mm-3D_glcm_Idmn
log-sigma-3-0-mm-3D_glcm_Idn
log-sigma-3-0-mm-3D_glcm_Imc1
log-sigma-3-0-mm-3D_glcm_Imc2
log-sigma-3-0-mm-3D_glcm_InverseVariance
log-sigma-3-0-mm-3D_glcm_JointEntropy
log-sigma-3-0-mm-3D_glcm_SumEntropy
log-sigma-3-0-mm-3D_gldm_DependenceEntropy
log-sigma-3-0-mm-3D_gldm_DependenceNonUniformityNormalized
log-sigma-3-0-mm-3D_glrlm_LongRunEmphasis
log-sigma-3-0-mm-3D_glrlm_RunEntropy
log-sigma-3-0-mm-3D_glrlm_RunLengthNonUniformityNormalized
log-sigma-3-0-mm-3D_glrlm_RunPercentage
log-sigma-3-0-mm-3D_glrlm_ShortRunEmphasis
log-sigma-3-0-mm-3D_glszm_ZoneEntropy
logarithm_firstorder_RootMeanSquared
logarithm_firstorder_Uniformity
logarithm_glcm_DifferenceEntropy
logarithm_glcm_Id
logarithm_glcm_Idm
logarithm_glcm_Idmn
logarithm_glcm_Idn
logarithm_glcm_InverseVariance
logarithm_glcm_SumEntropy
logarithm_gldm_DependenceEntropy
logarithm_gldm_DependenceNonUniformityNormalized
logarithm_glrlm_GrayLevelNonUniformityNormalized
logarithm_glrlm_RunEntropy
logarithm_glrlm_RunLengthNonUniformityNormalized
logarithm_glrlm_RunPercentage
logarithm_glrlm_ShortRunEmphasis
logarithm_glszm_SmallAreaEmphasis
logarithm_glszm_ZoneEntropy
original_firstorder_10Percentile
original_firstorder_90Percentile
original_firstorder_Entropy
original_firstorder_InterquartileRange
original_firstorder_Maximum
original_firstorder_Mean
original_firstorder_MeanAbsoluteDeviation
original_firstorder_Median
original_firstorder_Minimum
original_firstorder_Range
original_firstorder_RobustMeanAbsoluteDeviation
original_firstorder_RootMeanSquared
original_firstorder_Uniformity
original_glcm_DifferenceAverage
original_glcm_DifferenceEntropy
original_glcm_Id
original_glcm_Idm
original_glcm_Idmn
original_glcm_Idn
original_glcm_Imc2
original_glcm_InverseVariance
original_glcm_JointAverage
original_glcm_JointEntropy
original_glcm_SumEntropy
original_gldm_DependenceEntropy
original_gldm_DependenceNonUniformityNormalized
original_glrlm_GrayLevelNonUniformityNormalized
original_glrlm_LongRunEmphasis
original_glrlm_RunEntropy
original_glrlm_RunLengthNonUniformityNormalized
original_glrlm_RunPercentage
original_glrlm_ShortRunEmphasis
original_glszm_GrayLevelNonUniformityNormalized
original_glszm_SizeZoneNonUniformityNormalized
original_glszm_SmallAreaEmphasis
original_glszm_ZoneEntropy
original_shape_Elongation
original_shape_MajorAxisLength
original_shape_Maximum3DDiameter
square_firstorder_Entropy
square_firstorder_RootMeanSquared
square_glcm_DifferenceEntropy
square_glcm_Id
square_glcm_Idm
square_glcm_Idmn
square_glcm_Idn
square_glcm_Imc2
square_glcm_InverseVariance
square_glcm_JointEntropy
square_glcm_SumEntropy
square_gldm_DependenceEntropy
square_gldm_DependenceNonUniformityNormalized
square_glrlm_LongRunEmphasis
square_glrlm_RunEntropy
square_glrlm_RunLengthNonUniformityNormalized
square_glrlm_RunPercentage
square_glrlm_ShortRunEmphasis
square_glszm_SizeZoneNonUniformityNormalized
square_glszm_SmallAreaEmphasis
square_glszm_ZoneEntropy
squareroot_firstorder_10Percentile
squareroot_firstorder_90Percentile
squareroot_firstorder_Entropy
squareroot_firstorder_Maximum
squareroot_firstorder_Mean
squareroot_firstorder_MeanAbsoluteDeviation
squareroot_firstorder_Median
squareroot_firstorder_Minimum
squareroot_firstorder_RobustMeanAbsoluteDeviation
squareroot_firstorder_RootMeanSquared
squareroot_firstorder_Uniformity
squareroot_glcm_DifferenceAverage
squareroot_glcm_DifferenceEntropy
squareroot_glcm_Id
squareroot_glcm_Idm
squareroot_glcm_Idmn
squareroot_glcm_Idn
squareroot_glcm_Imc2
squareroot_glcm_InverseVariance
squareroot_glcm_JointEntropy
squareroot_glcm_SumEntropy
squareroot_gldm_DependenceEntropy
squareroot_gldm_DependenceNonUniformityNormalized
squareroot_glrlm_GrayLevelNonUniformityNormalized
squareroot_glrlm_LongRunEmphasis
squareroot_glrlm_RunEntropy
squareroot_glrlm_RunLengthNonUniformityNormalized
squareroot_glrlm_RunPercentage
squareroot_glrlm_ShortRunEmphasis
squareroot_glszm_GrayLevelNonUniformityNormalized
squareroot_glszm_SizeZoneNonUniformityNormalized
squareroot_glszm_SmallAreaEmphasis
squareroot_glszm_ZoneEntropy
wavelet-HHH_firstorder_Entropy
wavelet-HHH_firstorder_RootMeanSquared
wavelet-HHH_firstorder_Uniformity
wavelet-HHH_glcm_DifferenceAverage
wavelet-HHH_glcm_DifferenceEntropy
wavelet-HHH_glcm_Id
wavelet-HHH_glcm_Idm
wavelet-HHH_glcm_Idmn
wavelet-HHH_glcm_Idn
wavelet-HHH_glcm_InverseVariance
wavelet-HHH_glcm_JointEnergy
wavelet-HHH_glcm_JointEntropy
wavelet-HHH_glcm_MaximumProbability
wavelet-HHH_glcm_SumEntropy
wavelet-HHH_gldm_DependenceEntropy
wavelet-HHH_gldm_DependenceNonUniformityNormalized
wavelet-HHH_glrlm_GrayLevelNonUniformityNormalized
wavelet-HHH_glrlm_LongRunEmphasis
wavelet-HHH_glrlm_RunEntropy
wavelet-HHH_glrlm_RunLengthNonUniformityNormalized
wavelet-HHH_glrlm_RunPercentage
wavelet-HHH_glrlm_ShortRunEmphasis
wavelet-HHH_glszm_ZoneEntropy
wavelet-HHL_firstorder_Entropy
wavelet-HHL_firstorder_RootMeanSquared
wavelet-HHL_firstorder_Uniformity
wavelet-HHL_glcm_DifferenceAverage
wavelet-HHL_glcm_DifferenceEntropy
wavelet-HHL_glcm_Id
wavelet-HHL_glcm_Idm
wavelet-HHL_glcm_Idmn
wavelet-HHL_glcm_Idn
wavelet-HHL_glcm_InverseVariance
wavelet-HHL_glcm_JointEntropy
wavelet-HHL_glcm_MaximumProbability
wavelet-HHL_glcm_SumEntropy
wavelet-HHL_gldm_DependenceEntropy
wavelet-HHL_gldm_DependenceNonUniformityNormalized
wavelet-HHL_glrlm_GrayLevelNonUniformityNormalized
wavelet-HHL_glrlm_LongRunEmphasis
wavelet-HHL_glrlm_RunEntropy
wavelet-HHL_glrlm_RunLengthNonUniformityNormalized
wavelet-HHL_glrlm_RunPercentage
wavelet-HHL_glrlm_ShortRunEmphasis
wavelet-HHL_glszm_GrayLevelNonUniformityNormalized
wavelet-HHL_glszm_SmallAreaEmphasis
wavelet-HHL_glszm_ZoneEntropy
wavelet-HLH_firstorder_Entropy
wavelet-HLH_firstorder_RootMeanSquared
wavelet-HLH_firstorder_Uniformity
wavelet-HLH_glcm_DifferenceAverage
wavelet-HLH_glcm_DifferenceEntropy
wavelet-HLH_glcm_Id
wavelet-HLH_glcm_Idm
wavelet-HLH_glcm_Idmn
wavelet-HLH_glcm_Idn
wavelet-HLH_glcm_InverseVariance
wavelet-HLH_glcm_JointEntropy
wavelet-HLH_glcm_MaximumProbability
wavelet-HLH_glcm_SumEntropy
wavelet-HLH_gldm_DependenceEntropy
wavelet-HLH_gldm_DependenceNonUniformityNormalized
wavelet-HLH_glrlm_GrayLevelNonUniformityNormalized
wavelet-HLH_glrlm_LongRunEmphasis
wavelet-HLH_glrlm_RunEntropy
wavelet-HLH_glrlm_RunLengthNonUniformityNormalized
wavelet-HLH_glrlm_RunPercentage
wavelet-HLH_glrlm_ShortRunEmphasis
wavelet-HLH_glszm_GrayLevelNonUniformityNormalized
wavelet-HLH_glszm_SmallAreaEmphasis
wavelet-HLH_glszm_ZoneEntropy
wavelet-HLL_firstorder_Entropy
wavelet-HLL_firstorder_Kurtosis
wavelet-HLL_firstorder_Maximum
wavelet-HLL_firstorder_Range
wavelet-HLL_firstorder_RootMeanSquared
wavelet-HLL_glcm_DifferenceEntropy
wavelet-HLL_glcm_Id
wavelet-HLL_glcm_Idm
wavelet-HLL_glcm_Idmn
wavelet-HLL_glcm_Idn
wavelet-HLL_glcm_Imc2
wavelet-HLL_glcm_InverseVariance
wavelet-HLL_glcm_JointAverage
wavelet-HLL_glcm_JointEntropy
wavelet-HLL_glcm_SumEntropy
wavelet-HLL_gldm_DependenceEntropy
wavelet-HLL_gldm_DependenceNonUniformityNormalized
wavelet-HLL_glrlm_RunEntropy
wavelet-HLL_glrlm_RunLengthNonUniformityNormalized
wavelet-HLL_glrlm_RunPercentage
wavelet-HLL_glrlm_ShortRunEmphasis
wavelet-HLL_glszm_GrayLevelNonUniformityNormalized
wavelet-HLL_glszm_SizeZoneNonUniformityNormalized
wavelet-HLL_glszm_SmallAreaEmphasis
wavelet-HLL_glszm_ZoneEntropy
wavelet-LHH_firstorder_Entropy
wavelet-LHH_firstorder_Kurtosis
wavelet-LHH_firstorder_RootMeanSquared
wavelet-LHH_firstorder_Uniformity
wavelet-LHH_glcm_DifferenceAverage
wavelet-LHH_glcm_DifferenceEntropy
wavelet-LHH_glcm_Id
wavelet-LHH_glcm_Idm
wavelet-LHH_glcm_Idmn
wavelet-LHH_glcm_Idn
wavelet-LHH_glcm_InverseVariance
wavelet-LHH_glcm_JointEntropy
wavelet-LHH_glcm_MaximumProbability
wavelet-LHH_glcm_SumEntropy
wavelet-LHH_gldm_DependenceEntropy
wavelet-LHH_gldm_DependenceNonUniformityNormalized
wavelet-LHH_glrlm_GrayLevelNonUniformityNormalized
wavelet-LHH_glrlm_LongRunEmphasis
wavelet-LHH_glrlm_RunEntropy
wavelet-LHH_glrlm_RunLengthNonUniformityNormalized
wavelet-LHH_glrlm_RunPercentage
wavelet-LHH_glrlm_ShortRunEmphasis
wavelet-LHH_glszm_GrayLevelNonUniformityNormalized
wavelet-LHH_glszm_SmallAreaEmphasis
wavelet-LHH_glszm_ZoneEntropy
wavelet-LHL_firstorder_Entropy
wavelet-LHL_firstorder_Kurtosis
wavelet-LHL_firstorder_Maximum
wavelet-LHL_firstorder_Minimum
wavelet-LHL_firstorder_Range
wavelet-LHL_firstorder_RootMeanSquared
wavelet-LHL_firstorder_Uniformity
wavelet-LHL_glcm_DifferenceEntropy
wavelet-LHL_glcm_Id
wavelet-LHL_glcm_Idm
wavelet-LHL_glcm_Idmn
wavelet-LHL_glcm_Idn
wavelet-LHL_glcm_Imc2
wavelet-LHL_glcm_InverseVariance
wavelet-LHL_glcm_JointAverage
wavelet-LHL_glcm_JointEntropy
wavelet-LHL_glcm_SumEntropy
wavelet-LHL_gldm_DependenceEntropy
wavelet-LHL_gldm_DependenceNonUniformityNormalized
wavelet-LHL_glrlm_GrayLevelNonUniformityNormalized
wavelet-LHL_glrlm_RunEntropy
wavelet-LHL_glrlm_RunLengthNonUniformityNormalized
wavelet-LHL_glrlm_RunPercentage
wavelet-LHL_glrlm_ShortRunEmphasis
wavelet-LHL_glszm_GrayLevelNonUniformityNormalized
wavelet-LHL_glszm_SizeZoneNonUniformityNormalized
wavelet-LHL_glszm_SmallAreaEmphasis
wavelet-LHL_glszm_ZoneEntropy
wavelet-LLH_firstorder_Entropy
wavelet-LLH_firstorder_RootMeanSquared
wavelet-LLH_glcm_DifferenceEntropy
wavelet-LLH_glcm_Id
wavelet-LLH_glcm_Idm
wavelet-LLH_glcm_Idmn
wavelet-LLH_glcm_Idn
wavelet-LLH_glcm_InverseVariance
wavelet-LLH_glcm_JointEntropy
wavelet-LLH_glcm_SumEntropy
wavelet-LLH_gldm_DependenceEntropy
wavelet-LLH_gldm_DependenceNonUniformityNormalized
wavelet-LLH_glrlm_GrayLevelNonUniformityNormalized
wavelet-LLH_glrlm_RunEntropy
wavelet-LLH_glrlm_RunLengthNonUniformityNormalized
wavelet-LLH_glrlm_RunPercentage
wavelet-LLH_glrlm_ShortRunEmphasis
wavelet-LLH_glszm_GrayLevelNonUniformityNormalized
wavelet-LLH_glszm_SizeZoneNonUniformityNormalized
wavelet-LLH_glszm_SmallAreaEmphasis
wavelet-LLH_glszm_ZoneEntropy
wavelet-LLL_firstorder_10Percentile
wavelet-LLL_firstorder_90Percentile
wavelet-LLL_firstorder_Entropy
wavelet-LLL_firstorder_Maximum
wavelet-LLL_firstorder_Mean
wavelet-LLL_firstorder_MeanAbsoluteDeviation
wavelet-LLL_firstorder_Median
wavelet-LLL_firstorder_Minimum
wavelet-LLL_firstorder_RootMeanSquared
wavelet-LLL_firstorder_Uniformity
wavelet-LLL_glcm_DifferenceAverage
wavelet-LLL_glcm_DifferenceEntropy
wavelet-LLL_glcm_Id
wavelet-LLL_glcm_Idm
wavelet-LLL_glcm_Idmn
wavelet-LLL_glcm_Idn
wavelet-LLL_glcm_Imc2
wavelet-LLL_glcm_InverseVariance
wavelet-LLL_glcm_JointEntropy
wavelet-LLL_glcm_SumEntropy
wavelet-LLL_gldm_DependenceEntropy
wavelet-LLL_gldm_DependenceNonUniformityNormalized
wavelet-LLL_gldm_SmallDependenceEmphasis
wavelet-LLL_glrlm_GrayLevelNonUniformityNormalized
wavelet-LLL_glrlm_LongRunEmphasis
wavelet-LLL_glrlm_RunEntropy
wavelet-LLL_glrlm_RunLengthNonUniformityNormalized
wavelet-LLL_glrlm_RunPercentage
wavelet-LLL_glrlm_ShortRunEmphasis
wavelet-LLL_glszm_GrayLevelNonUniformityNormalized
wavelet-LLL_glszm_SizeZoneNonUniformityNormalized
wavelet-LLL_glszm_SmallAreaEmphasis
wavelet-LLL_glszm_ZoneEntropy
wavelet-LLL_glszm_ZonePercentage
