# Supplementary material for: Interpretable and reproducible machine learning model for coronary calcification and segment-level stenoses stratification on computed tomography angiography
Source: BMC Med. 2025 Nov 26;23:657. doi: 10.1186/s12916-025-04478-0 (PMC12659364; doi:10.1186/s12916-025-04478-0)
Supplement: Supplementary file 3 — Supplementary Material 3. P-values for inter-group comparisons. [file 12916_2025_4478_MOESM3_ESM.xlsx]

## Sheet: Sheet1
Variable	group1	group2	meandiff	p-adj	reject	95% CI
ager	No significant CHD	Non-obstructive Mild	7.67	<0.001	1	5.40 to 9.95
ager	No significant CHD	Non-obstructive Moderate	5.46	<0.001	1	2.95 to 7.97
ager	No significant CHD	Obstructive CHD	8.16	<0.001	1	5.93 to 10.39
ager	Non-obstructive Mild	Non-obstructive Moderate	-2.21	0.116	0	-4.77 to 0.34
ager	Non-obstructive Mild	Obstructive CHD	0.49	0.947	0	-1.80 to 2.77
ager	Non-obstructive Moderate	Obstructive CHD	2.7	0.03	1	0.18 to 5.22
hypertension	No significant CHD	Non-obstructive Mild	0.07	0.459	0	-0.05 to 0.20
hypertension	No significant CHD	Non-obstructive Moderate	0.12	0.13	0	-0.02 to 0.26
hypertension	No significant CHD	Obstructive CHD	0.19	<0.001	1	0.07 to 0.32
hypertension	Non-obstructive Mild	Non-obstructive Moderate	0.05	0.838	0	-0.10 to 0.19
hypertension	Non-obstructive Mild	Obstructive CHD	0.12	0.085	0	-0.01 to 0.25
hypertension	Non-obstructive Moderate	Obstructive CHD	0.07	0.561	0	-0.07 to 0.21
gender	No significant CHD	Non-obstructive Mild	0.16	0.007	1	0.03 to 0.29
gender	No significant CHD	Non-obstructive Moderate	0.24	<0.001	1	0.10 to 0.38
gender	No significant CHD	Obstructive CHD	0.37	<0.001	1	0.24 to 0.49
gender	Non-obstructive Mild	Non-obstructive Moderate	0.08	0.473	0	-0.06 to 0.22
gender	Non-obstructive Mild	Obstructive CHD	0.21	<0.001	1	0.08 to 0.34
gender	Non-obstructive Moderate	Obstructive CHD	0.13	0.094	0	-0.01 to 0.27
chdpriorhistoryr	No significant CHD	Non-obstructive Mild	0.04	0.604	0	-0.04 to 0.11
chdpriorhistoryr	No significant CHD	Non-obstructive Moderate	0.12	<0.001	1	0.04 to 0.21
chdpriorhistoryr	No significant CHD	Obstructive CHD	0.14	<0.001	1	0.06 to 0.21
chdpriorhistoryr	Non-obstructive Mild	Non-obstructive Moderate	0.09	0.04	1	0.00 to 0.17
chdpriorhistoryr	Non-obstructive Mild	Obstructive CHD	0.1	0.004	1	0.03 to 0.18
chdpriorhistoryr	Non-obstructive Moderate	Obstructive CHD	0.01	0.976	0	-0.07 to 0.10
smokinghabit	No significant CHD	Non-obstructive Mild	0.02	0.983	0	-0.11 to 0.15
smokinghabit	No significant CHD	Non-obstructive Moderate	0.19	0.006	1	0.04 to 0.33
smokinghabit	No significant CHD	Obstructive CHD	0.06	0.629	0	-0.07 to 0.19
smokinghabit	Non-obstructive Mild	Non-obstructive Moderate	0.17	0.02	1	0.02 to 0.32
smokinghabit	Non-obstructive Mild	Obstructive CHD	0.04	0.853	0	-0.09 to 0.18
smokinghabit	Non-obstructive Moderate	Obstructive CHD	-0.13	0.118	0	-0.27 to 0.02
cacscore	No significant CHD	Non-obstructive Mild	67.58	0.741	0	-104.03 to 239.20
cacscore	No significant CHD	Non-obstructive Moderate	340.62	<0.001	1	151.40 to 529.84
cacscore	No significant CHD	Obstructive CHD	734.94	<0.001	1	566.70 to 903.19
cacscore	Non-obstructive Mild	Non-obstructive Moderate	273.04	0.002	1	80.05 to 466.03
cacscore	Non-obstructive Mild	Obstructive CHD	667.36	<0.001	1	494.88 to 839.83
cacscore	Non-obstructive Moderate	Obstructive CHD	394.32	<0.001	1	204.32 to 584.32
